# Supplementary material for: “Like sugar in milk”: reconstructing the genetic history of the Parsi population
Source: Genome Biol. 2017 Jun 14;18:110. doi: 10.1186/s13059-017-1244-9 (PMC5470188; doi:10.1186/s13059-017-1244-9)
Supplement: Supplementary file 2 — The population-wise F ST values based on an autosomal data set for all the populations included in this study. (XLSX 120 kb) [file 13059_2017_1244_MOESM2_ESM.xlsx]

## Sheet: Sheet1
Additional File 2: Table S3. The populationwise Fst values based on autosomal dataset shown for all the populations included in this study
	San	Biaka_Pygmies	Mbuti_Pygmies	Bantus	Mandenkas	Yorubas	Mozabites	Bedouins	Palestinians	Jordanians	Syrians	Druze	Iraqis	Turks	Kurds	Iranians	French	Sardinians	North_Italians	Tuscans	Russians	Estonians	Armenians	Azeris	Georgians	Abkhasians	Balkars	Chechens	Lezgins	Kumyks	Nogais	Turkmens	Tajiks	Uzbeks	Kyrgyzians	Hazara	Kalash	Pathan	Burusho	Balochi	Brahui	Makrani	Sindhi	Parsi_Pakistan	Parsi_India	Gujaratis	Brahmins_UP	Rajasthan	Kshatriya
San	0	0.0815933	0.0961805	0.0710214	0.0989995	0.094646	0.165634	0.190189	0.18403	0.171354	0.193691	0.196539	0.205319	0.198173	0.206341	0.181514	0.20511	0.211725	0.21064	0.209484	0.207677	0.210338	0.194211	0.189782	0.200479	0.208986	0.204	0.206166	0.206288	0.197714	0.195739	0.201928	0.193769	0.194141	0.219777	0.19933	0.225758	0.192589	0.196582	0.183499	0.195428	0.175361	0.190972	0.193883	0.196148	0.188946	0.200496	0.231312	0.200369
Biaka_Pygmies	0.0815933	0	0.059849	0.0308547	0.0463059	0.0405715	0.129837	0.158894	0.151498	0.137475	0.16009	0.164695	0.168453	0.166236	0.172043	0.152234	0.174243	0.180853	0.17708	0.175047	0.176332	0.179118	0.165651	0.160186	0.17085	0.175358	0.170558	0.173707	0.173049	0.165037	0.164599	0.165252	0.16243	0.161368	0.18117	0.166869	0.191483	0.161063	0.164356	0.151665	0.163498	0.14234	0.158616	0.165267	0.167066	0.160511	0.165832	0.18139	0.164988
Mbuti_Pygmies	0.0961805	0.059849	0	0.0649425	0.082853	0.0775365	0.161326	0.186828	0.181255	0.168622	0.190432	0.193339	0.200118	0.195202	0.202484	0.178186	0.201909	0.208074	0.206532	0.205248	0.204293	0.206884	0.191142	0.186584	0.197295	0.205181	0.200025	0.202487	0.202041	0.19447	0.192797	0.197072	0.190956	0.190717	0.212339	0.195405	0.219414	0.189124	0.19262	0.180298	0.191954	0.17206	0.187744	0.190023	0.192387	0.184459	0.195837	0.218064	0.195581
Bantus	0.0710214	0.0308547	0.0649425	0	0.0129828	0.00619539	0.0991046	0.129707	0.122299	0.107146	0.129329	0.135557	0.136524	0.136615	0.140005	0.125201	0.145985	0.152062	0.146902	0.144144	0.147645	0.15028	0.138215	0.132572	0.142917	0.144105	0.140455	0.144276	0.143101	0.134899	0.135266	0.132929	0.133687	0.132231	0.148768	0.137246	0.160879	0.13251	0.136226	0.123294	0.134155	0.113702	0.130067	0.138399	0.139715	0.134312	0.13499	0.141033	0.134445
Mandenkas	0.0989995	0.0463059	0.082853	0.0129828	0	0.00945958	0.099126	0.130515	0.123231	0.108427	0.130445	0.1365	0.138584	0.137761	0.141482	0.12605	0.146762	0.152184	0.147654	0.145423	0.148404	0.151128	0.138808	0.133741	0.143683	0.145491	0.141805	0.145231	0.144042	0.136498	0.136309	0.134775	0.134816	0.133899	0.150527	0.138951	0.161945	0.133616	0.137493	0.124951	0.13563	0.115607	0.131495	0.139196	0.140738	0.135114	0.136408	0.143841	0.136169
Yorubas	0.094646	0.0405715	0.0775365	0.00619539	0.00945958	0	0.100334	0.131873	0.124622	0.109461	0.131685	0.137612	0.139364	0.13908	0.142921	0.12722	0.148181	0.154013	0.149467	0.146675	0.150012	0.152928	0.14027	0.134752	0.144948	0.14678	0.142728	0.146595	0.145453	0.137426	0.137641	0.135399	0.135929	0.134692	0.151023	0.139774	0.16294	0.134817	0.138195	0.125567	0.13677	0.116214	0.132332	0.140342	0.141748	0.136213	0.137836	0.144027	0.137037
Mozabites	0.165634	0.129837	0.161326	0.0991046	0.099126	0.100334	0	0.0307307	0.0227088	0.0184303	0.0246874	0.0280377	0.0353686	0.029357	0.0316283	0.0271197	0.0332187	0.033605	0.0301354	0.0294158	0.0380235	0.0414971	0.0303294	0.0294388	0.0352849	0.0347822	0.0336477	0.0376028	0.0364364	0.0327462	0.0346895	0.0325126	0.0364873	0.0400985	0.0642683	0.0503199	0.0691735	0.0397361	0.0467788	0.0355623	0.041012	0.0322598	0.0406112	0.0413076	0.0424512	0.0518893	0.0458387	0.0470562	0.047251
Bedouins	0.190189	0.158894	0.186828	0.129707	0.130515	0.131873	0.0307307	0	0.0120516	0.0106271	0.0124694	0.0155146	0.0231443	0.0180871	0.0194257	0.0158704	0.0253818	0.0269371	0.0222743	0.0198386	0.0308717	0.0342461	0.0179017	0.0172798	0.0229861	0.0223415	0.0230822	0.0260072	0.0249755	0.0222408	0.0260581	0.0229049	0.0269936	0.0332669	0.0606621	0.0441504	0.0596794	0.0310635	0.0380065	0.0269026	0.0300486	0.0250064	0.0323071	0.0293502	0.0308794	0.0445355	0.0388442	0.0407229	0.0402479
Palestinians	0.18403	0.151498	0.181255	0.122299	0.123231	0.124622	0.0227088	0.0120516	0	0.00144917	0.00266173	0.00602857	0.0142943	0.00542678	0.00717304	0.00508518	0.0125207	0.0152598	0.00950319	0.0076563	0.0177347	0.0213805	0.00601008	0.00590359	0.0103294	0.00935449	0.00997508	0.0129097	0.0114229	0.00951281	0.013504	0.0111439	0.0140337	0.0206854	0.0481324	0.0316978	0.0461153	0.0175239	0.0246294	0.0144938	0.0176226	0.0132958	0.0190203	0.0177186	0.0195222	0.0318706	0.0255512	0.0261996	0.0264062
Jordanians	0.171354	0.137475	0.168622	0.107146	0.108427	0.109461	0.0184303	0.0106271	0.00144917	0	0.00187362	0.00534643	0.0122783	0.00463905	0.00648965	0.00343166	0.0131585	0.0160718	0.00983616	0.00755585	0.0172126	0.0206387	0.00573367	0.00505775	0.0100612	0.00844766	0.00880052	0.0115289	0.0102495	0.0081078	0.0117266	0.00780199	0.0118469	0.017617	0.0433395	0.0282144	0.0443189	0.0148576	0.0222126	0.0107546	0.0149765	0.00901697	0.0157643	0.0165063	0.0183528	0.0287902	0.0219716	0.0208077	0.0232403
Syrians	0.193691	0.16009	0.190432	0.129329	0.130445	0.131685	0.0246874	0.0124694	0.00266173	0.00187362	0	0.0041803	0.0111274	0.00231602	0.00382354	0.00266311	0.0098065	0.01376	0.00720609	0.00517301	0.0141277	0.0178523	0.0030462	0.00295548	0.00730545	0.00544248	0.00555782	0.00868605	0.00716799	0.00515896	0.00970402	0.00594599	0.00983693	0.0166553	0.0440971	0.0280122	0.0431247	0.0134843	0.0209775	0.0108439	0.0136949	0.0092154	0.0148971	0.0154304	0.0165462	0.028438	0.0212278	0.0210904	0.0225674
Druze	0.196539	0.164695	0.193339	0.135557	0.1365	0.137612	0.0280377	0.0155146	0.00602857	0.00534643	0.0041803	0	0.015578	0.00548916	0.00785763	0.00549196	0.0119867	0.0152936	0.00923294	0.00795196	0.0173222	0.0207281	0.00546294	0.00595919	0.00911024	0.00847628	0.00947708	0.0117726	0.0110391	0.00976918	0.0138987	0.0114872	0.0141703	0.0215653	0.0504816	0.0324974	0.0465653	0.0177259	0.0256574	0.0152467	0.0181039	0.0148178	0.0197364	0.0177254	0.0196843	0.0326247	0.026632	0.0295095	0.0278922
Iraqis	0.205319	0.168453	0.200118	0.136524	0.138584	0.139364	0.0353686	0.0231443	0.0142943	0.0122783	0.0111274	0.015578	0	0.0129795	0.0148372	0.0115003	0.0218703	0.0270859	0.0198382	0.0180499	0.0255987	0.0292191	0.014312	0.0125435	0.017708	0.0172005	0.0166288	0.0194086	0.017661	0.0153651	0.0202177	0.0168174	0.0188938	0.0257157	0.0534092	0.0365298	0.0526069	0.0217416	0.0292569	0.0185703	0.0221483	0.0170813	0.0228386	0.0240072	0.0252719	0.0355722	0.0295788	0.0327184	0.0312003
Turks	0.198173	0.166236	0.195202	0.136615	0.137761	0.13908	0.029357	0.0180871	0.00542678	0.00463905	0.00231602	0.00548916	0.0129795	0	0.00261088	0.00110145	0.00688529	0.0135279	0.00498067	0.0043793	0.00982342	0.0127419	0.00135331	0.000562589	0.00388783	0.00284471	0.00200536	0.00552007	0.00403879	0.00135369	0.00433229	0.00335711	0.00509115	0.01081	0.0357006	0.0208623	0.0381168	0.00881801	0.0160286	0.00813761	0.0105084	0.0083537	0.0114258	0.0122246	0.0137488	0.0227744	0.0162649	0.0192959	0.0180481
Kurds	0.206341	0.172043	0.202484	0.140005	0.141482	0.142921	0.0316283	0.0194257	0.00717304	0.00648965	0.00382354	0.00785763	0.0148372	0.00261088	0	0.00238495	0.0116077	0.0186798	0.0105748	0.00864513	0.0147771	0.0180129	0.00344282	0.00248171	0.00705424	0.00609571	0.00610193	0.00906165	0.00633187	0.00490306	0.00970914	0.00666599	0.00832154	0.0161989	0.0452035	0.0269324	0.0404741	0.0111111	0.0182314	0.00861507	0.011534	0.00824335	0.0123803	0.0138799	0.0155439	0.0250873	0.0185967	0.0222289	0.0211543
Iranians	0.181514	0.152234	0.178186	0.125201	0.12605	0.12722	0.0271197	0.0158704	0.00508518	0.00343166	0.00266311	0.00549196	0.0115003	0.00110145	0.00238495	0	0.00980525	0.0167249	0.00788398	0.00641788	0.0127204	0.0158898	0.00220267	0.000927045	0.00518913	0.0043156	0.00350605	0.00639756	0.00471164	0.00270159	0.00627403	0.00343664	0.00517614	0.0119114	0.0372673	0.0215759	0.0345118	0.00722186	0.0137795	0.00563974	0.00808139	0.00559623	0.00876404	0.0106454	0.0118982	0.0199626	0.0138164	0.0149977	0.0151898
French	0.20511	0.174243	0.201909	0.145985	0.146762	0.148181	0.0332187	0.0253818	0.0125207	0.0131585	0.0098065	0.0119867	0.0218703	0.00688529	0.0116077	0.00980525	0	0.00922073	0.0014727	0.00245411	0.00361456	0.00480052	0.00749092	0.00856985	0.0118634	0.0113945	0.00812064	0.0102477	0.00972047	0.00863518	0.0102734	0.0123786	0.0119698	0.0193952	0.0477992	0.0312469	0.0454628	0.0176796	0.0249176	0.0184384	0.0207553	0.0188964	0.021151	0.0211847	0.0230609	0.0329027	0.0250394	0.0319896	0.0272081
Sardinians	0.211725	0.180853	0.208074	0.152062	0.152184	0.154013	0.033605	0.0269371	0.0152598	0.0160718	0.01376	0.0152936	0.0270859	0.0135279	0.0186798	0.0167249	0.00922073	0	0.00628076	0.00768691	0.0169715	0.0194405	0.0132514	0.0153842	0.0183628	0.0195221	0.0179879	0.0211166	0.0211927	0.0192634	0.0216275	0.0231482	0.0250722	0.0318061	0.0619872	0.0444586	0.0600275	0.0310613	0.0389272	0.0297186	0.0321985	0.0294275	0.0339535	0.0299904	0.0314992	0.0457598	0.0394139	0.0470659	0.0415222
North_Italians	0.21064	0.17708	0.206532	0.146902	0.147654	0.149467	0.0301354	0.0222743	0.00950319	0.00983616	0.00720609	0.00923294	0.0198382	0.00498067	0.0105748	0.00788398	0.0014727	0.00628076	0	0.00147306	0.00621757	0.00805111	0.00571729	0.00719086	0.00990579	0.0101221	0.00781318	0.0103753	0.0101165	0.00911466	0.0111695	0.0128813	0.01288	0.0207935	0.0499787	0.0328215	0.0479549	0.0188294	0.026463	0.01814	0.0209741	0.0184928	0.021724	0.0210306	0.0223921	0.0346172	0.0272712	0.0342889	0.0291489
Tuscans	0.209484	0.175047	0.205248	0.144144	0.145423	0.146675	0.0294158	0.0198386	0.0076563	0.00755585	0.00517301	0.00795196	0.0180499	0.0043793	0.00864513	0.00641788	0.00245411	0.00768691	0.00147306	0	0.00755769	0.0095595	0.00458085	0.00572976	0.00830329	0.00845248	0.0070272	0.00926125	0.00929123	0.00729011	0.0101073	0.0106089	0.0119625	0.0193271	0.0486716	0.0314074	0.0469167	0.017122	0.0252113	0.0160959	0.0190587	0.0167191	0.0199127	0.0191326	0.0206483	0.032755	0.0255205	0.0310146	0.0275735
Russians	0.207677	0.176332	0.204293	0.147645	0.148404	0.150012	0.0380235	0.0308717	0.0177347	0.0172126	0.0141277	0.0173222	0.0255987	0.00982342	0.0147771	0.0127204	0.00361456	0.0169715	0.00621757	0.00755769	0	0.00110006	0.0109704	0.0118858	0.015413	0.0143317	0.00982937	0.0119866	0.0109724	0.0100141	0.0107462	0.0132779	0.0126038	0.0187624	0.0457486	0.0301911	0.0455777	0.0180448	0.0245312	0.0192508	0.0217882	0.0203627	0.0216016	0.0230742	0.0250161	0.0325699	0.0249262	0.0328126	0.027288
Estonians	0.210338	0.179118	0.206884	0.15028	0.151128	0.152928	0.0414971	0.0342461	0.0213805	0.0206387	0.0178523	0.0207281	0.0292191	0.0127419	0.0180129	0.0158898	0.00480052	0.0194405	0.00805111	0.0095595	0.00110006	0	0.0144987	0.0145591	0.0187058	0.0182996	0.0130117	0.0146071	0.0137714	0.0124377	0.012565	0.0154417	0.0144147	0.0203351	0.0470026	0.0317737	0.0475791	0.0199805	0.0259954	0.0219144	0.0247353	0.0229615	0.0237211	0.0259391	0.0277049	0.0342691	0.0261906	0.0344535	0.0285341
Armenians	0.194211	0.165651	0.191142	0.138215	0.138808	0.14027	0.0303294	0.0179017	0.00601008	0.00573367	0.0030462	0.00546294	0.014312	0.00135331	0.00344282	0.00220267	0.00749092	0.0132514	0.00571729	0.00458085	0.0109704	0.0144987	0	0.00136693	0.00308953	0.00288115	0.00342505	0.00598942	0.00482666	0.00421025	0.00797618	0.00700075	0.00895185	0.0167392	0.0451664	0.0276433	0.0396847	0.0123562	0.0197085	0.0111685	0.013461	0.0117051	0.0150914	0.0135369	0.0153181	0.0268404	0.0206843	0.0251985	0.0225146
Azeris	0.189782	0.160186	0.186584	0.132572	0.133741	0.134752	0.0294388	0.0172798	0.00590359	0.00505775	0.00295548	0.00595919	0.0125435	0.000562589	0.00248171	0.000927045	0.00856985	0.0153842	0.00719086	0.00572976	0.0118858	0.0145591	0.00136693	0	0.00443157	0.00330611	0.00312094	0.00578359	0.00396444	0.00189463	0.00483732	0.00352527	0.0045484	0.0110334	0.0358145	0.0200376	0.0354694	0.00799133	0.0141682	0.00689455	0.00893144	0.00753116	0.00971105	0.011213	0.0128175	0.0207148	0.015152	0.0177329	0.0161073
Georgians	0.200479	0.17085	0.197295	0.142917	0.143683	0.144948	0.0352849	0.0229861	0.0103294	0.0100612	0.00730545	0.00911024	0.017708	0.00388783	0.00705424	0.00518913	0.0118634	0.0183628	0.00990579	0.00830329	0.015413	0.0187058	0.00308953	0.00443157	0	0.00070441	0.00365183	0.00730429	0.00651992	0.00555301	0.00933222	0.0106523	0.0114955	0.0196747	0.0492828	0.030629	0.0418139	0.0145313	0.0219732	0.0136238	0.0155225	0.0142777	0.0171937	0.0165224	0.0181218	0.0288946	0.0234421	0.0295499	0.0249536
Abkhasians	0.208986	0.175358	0.205181	0.144105	0.145491	0.14678	0.0347822	0.0223415	0.00935449	0.00844766	0.00544248	0.00847628	0.0172005	0.00284471	0.00609571	0.0043156	0.0113945	0.0195221	0.0101221	0.00845248	0.0143317	0.0182996	0.00288115	0.00330611	0.00070441	0	0.00242217	0.00661486	0.00532898	0.00433098	0.00754934	0.00852675	0.00984373	0.0169177	0.0463045	0.0281569	0.042092	0.0125159	0.0202035	0.0112617	0.013949	0.0111033	0.0150159	0.0156352	0.0170293	0.0272774	0.0216355	0.0276086	0.023293
Balkars	0.204	0.170558	0.200025	0.140455	0.141805	0.142728	0.0336477	0.0230822	0.00997508	0.00880052	0.00555782	0.00947708	0.0166288	0.00200536	0.00610193	0.00350605	0.00812064	0.0179879	0.00781318	0.0070272	0.00982937	0.0130117	0.00342505	0.00312094	0.00365183	0.00242217	0	0.00550048	0.00454814	0.00211179	0.00408854	0.00537879	0.0062798	0.0119158	0.0374412	0.0221923	0.0390752	0.0100247	0.01648	0.00995131	0.0126049	0.010742	0.0126631	0.0144892	0.016161	0.0238954	0.0179332	0.0226022	0.0196513
Chechens	0.206166	0.173707	0.202487	0.144276	0.145231	0.146595	0.0376028	0.0260072	0.0129097	0.0115289	0.00868605	0.0117726	0.0194086	0.00552007	0.00906165	0.00639756	0.0102477	0.0211166	0.0103753	0.00926125	0.0119866	0.0146071	0.00598942	0.00578359	0.00730429	0.00661486	0.00550048	0	0.00551176	0.00327243	0.00829153	0.00870419	0.00887929	0.0159528	0.0436484	0.0266717	0.040321	0.0127129	0.0192232	0.0123252	0.0145765	0.0131005	0.0147694	0.0164895	0.0188066	0.0268205	0.0205681	0.0259269	0.0225687
Lezgins	0.206288	0.173049	0.202041	0.143101	0.144042	0.145453	0.0364364	0.0249755	0.0114229	0.0102495	0.00716799	0.0110391	0.017661	0.00403879	0.00633187	0.00471164	0.00972047	0.0211927	0.0101165	0.00929123	0.0109724	0.0137714	0.00482666	0.00396444	0.00651992	0.00532898	0.00454814	0.00551176	0	0.00365017	0.00682547	0.00623023	0.00657118	0.0143529	0.042512	0.0260753	0.0378413	0.00958542	0.0173782	0.00985942	0.0121391	0.0101498	0.0124063	0.0149585	0.0162879	0.0249143	0.017865	0.0222479	0.0198476
Kumyks	0.197714	0.165037	0.19447	0.134899	0.136498	0.137426	0.0327462	0.0222408	0.00951281	0.0081078	0.00515896	0.00976918	0.0153651	0.00135369	0.00490306	0.00270159	0.00863518	0.0192634	0.00911466	0.00729011	0.0100141	0.0124377	0.00421025	0.00189463	0.00555301	0.00433098	0.00211179	0.00327243	0.00365017	0	0.000879928	0.000573887	0.00217782	0.00439837	0.0245103	0.0122326	0.0350312	0.006158	0.0114708	0.00692122	0.00944171	0.00784223	0.00862379	0.0125649	0.0139722	0.0188526	0.0123453	0.0141566	0.0130687
Nogais	0.195739	0.164599	0.192797	0.135266	0.136309	0.137641	0.0346895	0.0260581	0.013504	0.0117266	0.00970402	0.0138987	0.0202177	0.00433229	0.00970914	0.00627403	0.0102734	0.0216275	0.0111695	0.0101073	0.0107462	0.012565	0.00797618	0.00483732	0.00933222	0.00754934	0.00408854	0.00829153	0.00682547	0.000879928	0	0.00291615	0.00341459	0.00313311	0.0203885	0.0102171	0.0374273	0.00804062	0.0123682	0.00967991	0.0124427	0.0104921	0.0102979	0.0154157	0.0171967	0.019249	0.0130974	0.0165665	0.0143055
Turkmens	0.201928	0.165252	0.197072	0.132929	0.134775	0.135399	0.0325126	0.0229049	0.0111439	0.00780199	0.00594599	0.0114872	0.0168174	0.00335711	0.00666599	0.00343664	0.0123786	0.0231482	0.0128813	0.0106089	0.0132779	0.0154417	0.00700075	0.00352527	0.0106523	0.00852675	0.00537879	0.00870419	0.00623023	0.000573887	0.00291615	0	0.001747	0.00417865	0.0222592	0.010712	0.0360705	0.00471653	0.00937651	0.00449532	0.00785335	0.0041447	0.00585884	0.012885	0.0144102	0.0154491	0.00926518	0.0081937	0.00938146
Tajiks	0.193769	0.16243	0.190956	0.133687	0.134816	0.135929	0.0364873	0.0269936	0.0140337	0.0118469	0.00983693	0.0141703	0.0188938	0.00509115	0.00832154	0.00517614	0.0119698	0.0250722	0.01288	0.0119625	0.0126038	0.0144147	0.00895185	0.0045484	0.0114955	0.00984373	0.0062798	0.00887929	0.00657118	0.00217782	0.00341459	0.001747	0	0.00450043	0.0236607	0.0114905	0.0321952	0.00346376	0.00817859	0.00530389	0.00808548	0.00651452	0.0057753	0.0132257	0.0144398	0.0139711	0.00764722	0.0100102	0.0091994
Uzbeks	0.194141	0.161368	0.190717	0.132231	0.133899	0.134692	0.0400985	0.0332669	0.0206854	0.017617	0.0166553	0.0215653	0.0257157	0.01081	0.0161989	0.0119114	0.0193952	0.0318061	0.0207935	0.0193271	0.0187624	0.0203351	0.0167392	0.0110334	0.0196747	0.0169177	0.0119158	0.0159528	0.0143529	0.00439837	0.00313311	0.00417865	0.00450043	0	0.00822786	0.00352036	0.0381177	0.00864227	0.0096777	0.0110542	0.014424	0.0124699	0.0101112	0.0196017	0.0202242	0.0155811	0.0102494	0.0116506	0.0114019
Kyrgyzians	0.219777	0.18117	0.212339	0.148768	0.150527	0.151023	0.0642683	0.0606621	0.0481324	0.0433395	0.0440971	0.0504816	0.0534092	0.0357006	0.0452035	0.0372673	0.0477992	0.0619872	0.0499787	0.0486716	0.0457486	0.0470026	0.0451664	0.0358145	0.0492828	0.0463045	0.0374412	0.0436484	0.042512	0.0245103	0.0203885	0.0222592	0.0236607	0.00822786	0	0.00666298	0.0621092	0.0288484	0.0271285	0.0329658	0.03784	0.0341371	0.0307841	0.0439658	0.0452936	0.0317299	0.0282428	0.0314448	0.0293617
Hazara	0.19933	0.166869	0.195405	0.137246	0.138951	0.139774	0.0503199	0.0441504	0.0316978	0.0282144	0.0280122	0.0324974	0.0365298	0.0208623	0.0269324	0.0215759	0.0312469	0.0444586	0.0328215	0.0314074	0.0301911	0.0317737	0.0276433	0.0200376	0.030629	0.0281569	0.0221923	0.0266717	0.0260753	0.0122326	0.0102171	0.010712	0.0114905	0.00352036	0.00666298	0	0.0455988	0.0148547	0.0150298	0.0184836	0.021866	0.0200647	0.0161294	0.027789	0.0284904	0.0193621	0.0159021	0.0180005	0.0161834
Kalash	0.225758	0.191483	0.219414	0.160879	0.161945	0.16294	0.0691735	0.0596794	0.0461153	0.0443189	0.0431247	0.0465653	0.0526069	0.0381168	0.0404741	0.0345118	0.0454628	0.0600275	0.0479549	0.0469167	0.0455777	0.0475791	0.0396847	0.0354694	0.0418139	0.042092	0.0390752	0.040321	0.0378413	0.0350312	0.0374273	0.0360705	0.0321952	0.0381177	0.0621092	0.0455988	0	0.0301068	0.0348853	0.0325705	0.035567	0.0334207	0.0316048	0.0407968	0.0421513	0.0371575	0.0350889	0.0436235	0.0356945
Pathan	0.192589	0.161063	0.189124	0.13251	0.133616	0.134817	0.0397361	0.0310635	0.0175239	0.0148576	0.0134843	0.0177259	0.0217416	0.00881801	0.0111111	0.00722186	0.0176796	0.0310613	0.0188294	0.017122	0.0180448	0.0199805	0.0123562	0.00799133	0.0145313	0.0125159	0.0100247	0.0127129	0.00958542	0.006158	0.00804062	0.00471653	0.00346376	0.00864227	0.0288484	0.0148547	0.0301068	0	0.00598291	0.00301638	0.00595714	0.00483589	0.00181436	0.013057	0.0139931	0.0069776	0.00264636	0.00372978	0.00331728
Burusho	0.196582	0.164356	0.19262	0.136226	0.137493	0.138195	0.0467788	0.0380065	0.0246294	0.0222126	0.0209775	0.0256574	0.0292569	0.0160286	0.0182314	0.0137795	0.0249176	0.0389272	0.026463	0.0252113	0.0245312	0.0259954	0.0197085	0.0141682	0.0219732	0.0202035	0.01648	0.0192232	0.0173782	0.0114708	0.0123682	0.00937651	0.00817859	0.0096777	0.0271285	0.0150298	0.0348853	0.00598291	0	0.00936667	0.0131111	0.0116153	0.00731836	0.0193426	0.0203096	0.0111139	0.00722612	0.0102443	0.0078193
Balochi	0.183499	0.151665	0.180298	0.123294	0.124951	0.125567	0.0355623	0.0269026	0.0144938	0.0107546	0.0108439	0.0152467	0.0185703	0.00813761	0.00861507	0.00563974	0.0184384	0.0297186	0.01814	0.0160959	0.0192508	0.0219144	0.0111685	0.00689455	0.0136238	0.0112617	0.00995131	0.0123252	0.00985942	0.00692122	0.00967991	0.00449532	0.00530389	0.0110542	0.0329658	0.0184836	0.0325705	0.00301638	0.00936667	0	0.00229851	0.000412315	0.00207774	0.0133999	0.0143153	0.0113926	0.00644006	0.00330362	0.00692314
Brahui	0.195428	0.163498	0.191954	0.134155	0.13563	0.13677	0.041012	0.0300486	0.0176226	0.0149765	0.0136949	0.0181039	0.0221483	0.0105084	0.011534	0.00808139	0.0207553	0.0321985	0.0209741	0.0190587	0.0217882	0.0247353	0.013461	0.00893144	0.0155225	0.013949	0.0126049	0.0145765	0.0121391	0.00944171	0.0124427	0.00785335	0.00808548	0.014424	0.03784	0.021866	0.035567	0.00595714	0.0131111	0.00229851	0	0.00299157	0.00479861	0.0155841	0.0163228	0.014801	0.0106436	0.0112068	0.0107459
Makrani	0.175361	0.14234	0.17206	0.113702	0.115607	0.116214	0.0322598	0.0250064	0.0132958	0.00901697	0.0092154	0.0148178	0.0170813	0.0083537	0.00824335	0.00559623	0.0188964	0.0294275	0.0184928	0.0167191	0.0203627	0.0229615	0.0117051	0.00753116	0.0142777	0.0111033	0.010742	0.0131005	0.0101498	0.00784223	0.0104921	0.0041447	0.00651452	0.0124699	0.0341371	0.0200647	0.0334207	0.00483589	0.0116153	0.000412315	0.00299157	0	0.00339203	0.0137809	0.0148375	0.0146898	0.00842326	0.00377978	0.00930167
Sindhi	0.190972	0.158616	0.187744	0.130067	0.131495	0.132332	0.0406112	0.0323071	0.0190203	0.0157643	0.0148971	0.0197364	0.0228386	0.0114258	0.0123803	0.00876404	0.021151	0.0339535	0.021724	0.0199127	0.0216016	0.0237211	0.0150914	0.00971105	0.0171937	0.0150159	0.0126631	0.0147694	0.0124063	0.00862379	0.0102979	0.00585884	0.0057753	0.0101112	0.0307841	0.0161294	0.0316048	0.00181436	0.00731836	0.00207774	0.00479861	0.00339203	0	0.0141381	0.0150478	0.00639037	0.00250933	0.00207655	0.00306292
Parsi_Pakistan	0.193883	0.165267	0.190023	0.138399	0.139196	0.140342	0.0413076	0.0293502	0.0177186	0.0165063	0.0154304	0.0177254	0.0240072	0.0122246	0.0138799	0.0106454	0.0211847	0.0299904	0.0210306	0.0191326	0.0230742	0.0259391	0.0135369	0.011213	0.0165224	0.0156352	0.0144892	0.0164895	0.0149585	0.0125649	0.0154157	0.012885	0.0132257	0.0196017	0.0439658	0.027789	0.0407968	0.013057	0.0193426	0.0133999	0.0155841	0.0137809	0.0141381	0	0.000328482	0.0222184	0.017765	0.0205626	0.0188817
Parsi_India	0.196148	0.167066	0.192387	0.139715	0.140738	0.141748	0.0424512	0.0308794	0.0195222	0.0183528	0.0165462	0.0196843	0.0252719	0.0137488	0.0155439	0.0118982	0.0230609	0.0314992	0.0223921	0.0206483	0.0250161	0.0277049	0.0153181	0.0128175	0.0181218	0.0170293	0.016161	0.0188066	0.0162879	0.0139722	0.0171967	0.0144102	0.0144398	0.0202242	0.0452936	0.0284904	0.0421513	0.0139931	0.0203096	0.0143153	0.0163228	0.0148375	0.0150478	0.000328482	0	0.0227537	0.0184215	0.022109	0.0197092
Gujaratis	0.188946	0.160511	0.184459	0.134312	0.135114	0.136213	0.0518893	0.0445355	0.0318706	0.0287902	0.028438	0.0326247	0.0355722	0.0227744	0.0250873	0.0199626	0.0329027	0.0457598	0.0346172	0.032755	0.0325699	0.0342691	0.0268404	0.0207148	0.0288946	0.0272774	0.0238954	0.0268205	0.0249143	0.0188526	0.019249	0.0154491	0.0139711	0.0155811	0.0317299	0.0193621	0.0371575	0.0069776	0.0111139	0.0113926	0.014801	0.0146898	0.00639037	0.0222184	0.0227537	0	0.002977	0.00501245	0.00277198
Brahmins_UP	0.200496	0.165832	0.195837	0.13499	0.136408	0.137836	0.0458387	0.0388442	0.0255512	0.0219716	0.0212278	0.026632	0.0295788	0.0162649	0.0185967	0.0138164	0.0250394	0.0394139	0.0272712	0.0255205	0.0249262	0.0261906	0.0206843	0.015152	0.0234421	0.0216355	0.0179332	0.0205681	0.017865	0.0123453	0.0130974	0.00926518	0.00764722	0.0102494	0.0282428	0.0159021	0.0350889	0.00264636	0.00722612	0.00644006	0.0106436	0.00842326	0.00250933	0.017765	0.0184215	0.002977	0	0.00253078	0.000577798
Rajasthan	0.231312	0.18139	0.218064	0.141033	0.143841	0.144027	0.0470562	0.0407229	0.0261996	0.0208077	0.0210904	0.0295095	0.0327184	0.0192959	0.0222289	0.0149977	0.0319896	0.0470659	0.0342889	0.0310146	0.0328126	0.0344535	0.0251985	0.0177329	0.0295499	0.0276086	0.0226022	0.0259269	0.0222479	0.0141566	0.0165665	0.0081937	0.0100102	0.0116506	0.0314448	0.0180005	0.0436235	0.00372978	0.0102443	0.00330362	0.0112068	0.00377978	0.00207655	0.0205626	0.022109	0.00501245	0.00253078	0	0.00339982
Kshatriya	0.200369	0.164988	0.195581	0.134445	0.136169	0.137037	0.047251	0.0402479	0.0264062	0.0232403	0.0225674	0.0278922	0.0312003	0.0180481	0.0211543	0.0151898	0.0272081	0.0415222	0.0291489	0.0275735	0.027288	0.0285341	0.0225146	0.0161073	0.0249536	0.023293	0.0196513	0.0225687	0.0198476	0.0130687	0.0143055	0.00938146	0.0091994	0.0114019	0.0293617	0.0161834	0.0356945	0.00331728	0.0078193	0.00692314	0.0107459	0.00930167	0.00306292	0.0188817	0.0197092	0.00277198	0.000577798	0.00339982	0
Harijan	0.201804	0.168809	0.197021	0.139251	0.140473	0.14154	0.0596702	0.0545532	0.0423056	0.0385734	0.0392856	0.0442615	0.0475624	0.0336966	0.0381908	0.0306573	0.0449206	0.0577974	0.0468997	0.0452424	0.0444782	0.0460032	0.0392955	0.0319154	0.0420696	0.040157	0.035883	0.0391804	0.0373447	0.0282885	0.0280441	0.0240018	0.0223064	0.0210767	0.0334485	0.0229523	0.0474867	0.013173	0.0166963	0.0194601	0.0245188	0.0225263	0.0131463	0.0314346	0.0321849	0.00608352	0.00581813	0.00889696	0.00554367
Dharkars	0.201102	0.168546	0.196644	0.139756	0.141119	0.142066	0.0564126	0.0501246	0.0376001	0.0340833	0.0340262	0.0386455	0.0420543	0.0287168	0.0315974	0.0257902	0.0387071	0.0517877	0.0403891	0.0388059	0.0383099	0.0399421	0.0334226	0.0270108	0.0358829	0.0342131	0.0302065	0.0327748	0.0312454	0.0239393	0.0242862	0.0207908	0.0190574	0.019912	0.0350212	0.0231276	0.0447824	0.0123578	0.0160833	0.0166602	0.0206128	0.0193404	0.0113587	0.0284709	0.0291001	0.00884682	0.00703714	0.0096182	0.00742186
Dusadh	0.207818	0.171825	0.201564	0.140713	0.142106	0.142863	0.05908	0.0524548	0.0395078	0.0364086	0.0366074	0.0421748	0.0447772	0.0316077	0.0353115	0.0280826	0.0430281	0.0561044	0.045117	0.0434464	0.0422247	0.0442569	0.037005	0.0295966	0.0397646	0.0379398	0.0339049	0.0369708	0.0349457	0.0264824	0.0264164	0.0225724	0.021048	0.0211028	0.0361119	0.0233397	0.0468369	0.0128317	0.0159782	0.0173433	0.0223129	0.0199247	0.0115976	0.0300379	0.0305968	0.00753184	0.00706987	0.0108194	0.00695273
Kanjars	0.20559	0.170812	0.200367	0.141051	0.142469	0.143339	0.0577113	0.0514404	0.0386939	0.0347693	0.0350876	0.0402918	0.0439933	0.0299091	0.0332758	0.0267232	0.040234	0.0535447	0.0423764	0.0403371	0.0392243	0.0410703	0.0346057	0.0280984	0.0372178	0.035613	0.0316011	0.0342335	0.0325558	0.0252588	0.0253334	0.0215966	0.0199717	0.0213041	0.0364441	0.0240882	0.0459519	0.0128308	0.0165361	0.0174107	0.0220241	0.019715	0.0119165	0.0295414	0.0300081	0.00969271	0.0076456	0.01073	0.00788628
Kol	0.194991	0.164019	0.19037	0.136531	0.137558	0.138495	0.0566394	0.050722	0.0377691	0.0345273	0.0349298	0.0394164	0.0424995	0.0291536	0.0325402	0.026075	0.039738	0.0530218	0.0416905	0.0400314	0.0390733	0.0406455	0.0341466	0.0270125	0.0366818	0.0346946	0.0307137	0.0335224	0.0319444	0.0237867	0.0231017	0.0193636	0.0182756	0.0170095	0.0300819	0.0192131	0.0419463	0.0103414	0.0130135	0.0157677	0.0204794	0.0191093	0.00958629	0.0277742	0.0280943	0.00407334	0.00336576	0.00580334	0.00318447
UP_Low_Caste	0.206448	0.170059	0.200505	0.138561	0.1396	0.14096	0.0537285	0.0479361	0.035148	0.0310758	0.030632	0.0369442	0.0397696	0.0266884	0.029873	0.0228752	0.0377226	0.0510515	0.0397524	0.0374564	0.0375713	0.0388804	0.0316255	0.0242886	0.0341366	0.0328843	0.0282825	0.0316596	0.0297708	0.0211267	0.022039	0.016317	0.0159076	0.0159525	0.0310606	0.0193054	0.0418768	0.008242	0.0118379	0.0128355	0.0180725	0.0150799	0.00725117	0.0258505	0.0260877	0.00407784	0.00265104	0.00359899	0.00257256
Tharus	0.23301	0.181927	0.218804	0.14181	0.145169	0.145262	0.0509891	0.0454501	0.0305226	0.0243824	0.0251155	0.0339129	0.0376114	0.0237893	0.0278041	0.0193709	0.0361396	0.0513268	0.0384727	0.0364556	0.0361032	0.0383627	0.0301427	0.0229296	0.0340902	0.031175	0.0266262	0.0303243	0.0274026	0.018093	0.0189278	0.0127797	0.0134216	0.0129515	0.033221	0.0184127	0.0463469	0.00632588	0.0113938	0.00751756	0.015046	0.0076036	0.00442102	0.0243702	0.02534	0.00475452	0.00289903	0.00321316	0.00343044
C_India_Tribe	0.208168	0.171002	0.201585	0.138905	0.141082	0.141654	0.0626529	0.058494	0.0459374	0.0413794	0.0425367	0.0490372	0.0515584	0.0385541	0.0430035	0.0349313	0.0500983	0.0625573	0.052153	0.049737	0.0490857	0.0502605	0.0447885	0.036388	0.0478194	0.0451484	0.0399117	0.0444778	0.0432395	0.0311309	0.0298398	0.02549	0.0256026	0.0200924	0.0290669	0.0211253	0.0528553	0.0178237	0.0194849	0.0230211	0.0283066	0.0254107	0.0161738	0.0368923	0.036899	0.0093673	0.00922884	0.00936208	0.00898124
Chenchus	0.224991	0.182772	0.215156	0.148034	0.14976	0.150803	0.0657297	0.0606678	0.0473326	0.0436234	0.0442572	0.0504137	0.0545758	0.0403717	0.044497	0.0359321	0.0522243	0.0662469	0.0542834	0.0522449	0.0524721	0.0539122	0.0463268	0.0379742	0.0486263	0.047339	0.0428417	0.0466128	0.0446256	0.0341019	0.0343699	0.0300117	0.0288533	0.0270602	0.0414857	0.0300061	0.0582344	0.0211572	0.0240649	0.0252895	0.0310875	0.0268218	0.019653	0.0389988	0.0395035	0.0150067	0.0155273	0.0192033	0.0154633
Velmas	0.201072	0.16835	0.195858	0.139175	0.140358	0.141068	0.0569759	0.0501216	0.0376764	0.0340376	0.0341534	0.0390027	0.0425403	0.0297435	0.0322117	0.0256867	0.0411758	0.0539282	0.0430856	0.0405261	0.0410785	0.0428448	0.0335912	0.027248	0.0364334	0.034594	0.0308114	0.0336819	0.0318936	0.0249859	0.0252407	0.0208947	0.0197878	0.0207267	0.0358656	0.023407	0.0442553	0.0117807	0.0156122	0.0157237	0.0197934	0.0180396	0.0105421	0.0279294	0.0280555	0.00763739	0.00721137	0.0078007	0.00701042
Halakipikki	0.22176	0.180886	0.213472	0.145843	0.147967	0.148732	0.0647618	0.0593656	0.046952	0.0423411	0.0433705	0.0506004	0.0540164	0.0398838	0.0439881	0.0353622	0.0523736	0.0653389	0.0542303	0.0520332	0.0518741	0.0531184	0.0452653	0.037625	0.0486883	0.0475958	0.042725	0.0462616	0.0444996	0.0337538	0.034147	0.0291394	0.0277971	0.0261765	0.0410322	0.0296449	0.0575847	0.0191576	0.0234679	0.023832	0.030002	0.0254735	0.0184975	0.0376395	0.0383436	0.0129262	0.0132556	0.0165346	0.0131177
North_Kannadi	0.209427	0.175258	0.203902	0.145756	0.14727	0.14768	0.0679408	0.0632006	0.0503266	0.0465975	0.0481917	0.0529058	0.0557474	0.0429376	0.0468562	0.0389378	0.054238	0.0667543	0.0555768	0.0541803	0.0535835	0.0556856	0.047653	0.0404731	0.0502929	0.0490229	0.0449277	0.0482173	0.0465884	0.0368213	0.036715	0.0329621	0.0316142	0.0301081	0.0422347	0.0318124	0.0569122	0.0225975	0.026355	0.0278478	0.033122	0.0306621	0.0216418	0.0403659	0.0405401	0.0154404	0.0160627	0.0184903	0.0152833
Malayan	0.245462	0.192523	0.228601	0.151269	0.15513	0.155335	0.0727079	0.0684314	0.0563696	0.0490438	0.0516224	0.0611303	0.0659186	0.050464	0.057533	0.0442357	0.0638338	0.0772659	0.0664375	0.0643541	0.0635983	0.0657664	0.0571204	0.0480785	0.061644	0.0602309	0.05444	0.059081	0.0564541	0.0429547	0.0431816	0.0369811	0.0371964	0.0324372	0.0472615	0.0363851	0.0712375	0.0288892	0.0322532	0.0311109	0.0394504	0.0309985	0.0262606	0.0486519	0.0495164	0.0209766	0.0228059	0.0301639	0.0222294
Paniya	0.233065	0.191415	0.223513	0.156196	0.158607	0.15926	0.0828825	0.0798269	0.0671831	0.0616632	0.0646152	0.0710399	0.0742988	0.0610072	0.0657378	0.0563151	0.0731094	0.0856686	0.075197	0.0732042	0.0724817	0.0737871	0.0666273	0.057779	0.0700853	0.068627	0.063153	0.0678404	0.066096	0.0536582	0.0528102	0.0480087	0.0476727	0.0431926	0.0532055	0.0439341	0.0768115	0.0389917	0.04127	0.0434285	0.0505311	0.0451555	0.0372325	0.0578712	0.0582481	0.0293877	0.0306294	0.0343416	0.0304725
Sakilli	0.223568	0.181842	0.214153	0.146794	0.148458	0.14943	0.0660392	0.061558	0.0481226	0.0440299	0.0455573	0.0512821	0.055086	0.0416128	0.0458923	0.0364153	0.0538448	0.0669536	0.056508	0.0535586	0.0534863	0.0556432	0.0466076	0.0392784	0.0497673	0.0488596	0.04379	0.0475488	0.0456683	0.0357529	0.0362486	0.0313289	0.0301934	0.0295336	0.0442011	0.0317451	0.0588483	0.0211185	0.0254049	0.0242633	0.0306065	0.0259834	0.0193081	0.0389924	0.0394709	0.0150504	0.016019	0.0201982	0.015658
Kurumba	0.22465	0.183901	0.216641	0.150183	0.152069	0.152337	0.0665428	0.0603127	0.0475982	0.0419129	0.0433775	0.0501148	0.0526154	0.0396654	0.0425285	0.0361074	0.051827	0.0656792	0.0538056	0.0515957	0.0518233	0.0543696	0.0458811	0.0381327	0.0483653	0.045901	0.0426276	0.0450848	0.0437056	0.0345189	0.0360226	0.029371	0.0300621	0.0305099	0.0444162	0.0338145	0.0575034	0.0224447	0.0260693	0.0245667	0.0299929	0.025646	0.0202303	0.039625	0.0406159	0.0184979	0.0164788	0.0153088	0.0159787
TN_Low_Caste	0.231507	0.17977	0.217491	0.139768	0.142343	0.142536	0.050555	0.0441686	0.0300806	0.0242863	0.0239289	0.0338439	0.038317	0.0244109	0.0275076	0.0186818	0.0384439	0.0530043	0.0405383	0.0374534	0.0387271	0.0408577	0.0304412	0.0219886	0.0341031	0.0321365	0.0277688	0.0311789	0.0284355	0.0182437	0.0208287	0.0131222	0.013777	0.0138122	0.0325307	0.0191198	0.0470843	0.00547083	0.0107219	0.00616849	0.0135197	0.00615625	0.00313022	0.0238431	0.02527	0.00299264	0.00254944	0.000421909	0.00190021
Piramalai_Kallars	0.20702	0.172014	0.201804	0.141936	0.14365	0.144365	0.0622143	0.0559049	0.0438351	0.039657	0.0405289	0.0456924	0.0482995	0.0361205	0.0385818	0.0316258	0.0480948	0.0612868	0.0496098	0.0475366	0.0477313	0.0493599	0.0404275	0.0331544	0.0432559	0.0418046	0.0375105	0.0406647	0.0392272	0.0308997	0.0307388	0.0261369	0.0254054	0.0246521	0.0388916	0.0274709	0.0500617	0.0173401	0.0205406	0.0206613	0.0257657	0.0234345	0.0154565	0.0337285	0.0340953	0.0114615	0.0113366	0.0120385	0.0107099
Pulliyar	0.251997	0.210897	0.240416	0.176111	0.177647	0.178064	0.102076	0.0990701	0.0865134	0.0827143	0.0857093	0.0906502	0.0969435	0.0810016	0.0878715	0.0746569	0.0920334	0.10383	0.0954296	0.0937153	0.0913329	0.0931519	0.0844531	0.0770058	0.0884524	0.0903486	0.0843824	0.0879971	0.0869283	0.0751866	0.0731307	0.072248	0.0692402	0.0653669	0.0801758	0.0666119	0.0974653	0.0601453	0.0627273	0.0642291	0.0709059	0.0663827	0.058798	0.0761286	0.0769236	0.0502042	0.0548317	0.0700114	0.0543023
Munda_North	0.208833	0.174369	0.20292	0.144501	0.145776	0.146773	0.0744489	0.0712014	0.0601889	0.055373	0.0577962	0.0633389	0.0663047	0.0518581	0.0575974	0.0483711	0.063779	0.0760749	0.0659606	0.0640584	0.0623543	0.0635085	0.0584349	0.0491	0.0614173	0.0598103	0.0532716	0.0580574	0.0575176	0.0431905	0.0401069	0.0380996	0.0368329	0.0288325	0.0326947	0.0274375	0.0645696	0.0297654	0.0300701	0.0364381	0.0420757	0.0386699	0.0287914	0.0488506	0.0488071	0.0186045	0.0199287	0.0223953	0.0187476
Munda_South	0.210441	0.176846	0.204546	0.147766	0.149285	0.149795	0.0796068	0.0775147	0.0663568	0.0613506	0.0640309	0.0694896	0.0717697	0.0577946	0.0643183	0.054942	0.0694105	0.0819684	0.072165	0.0702612	0.0682983	0.0692196	0.0649434	0.0553324	0.0681086	0.0665462	0.059252	0.0649638	0.064259	0.048709	0.0447596	0.0438652	0.0431322	0.0326007	0.0331494	0.0305143	0.0711721	0.0364031	0.0361143	0.043013	0.0487031	0.0458245	0.0359414	0.0554443	0.0555777	0.0255961	0.02686	0.0291921	0.025638
Khasi	0.233447	0.18793	0.221453	0.151739	0.154457	0.154422	0.0761155	0.0731916	0.0613323	0.0547778	0.0574148	0.0652138	0.0683588	0.0525987	0.0606626	0.0502924	0.0654847	0.0798238	0.0685385	0.066428	0.0645564	0.0653114	0.0611325	0.0502169	0.0648308	0.0634008	0.0540555	0.060683	0.0602268	0.0401555	0.0370328	0.0354473	0.0366168	0.0211959	0.0176766	0.0190626	0.0734344	0.0356972	0.0334218	0.0399436	0.0469369	0.0400472	0.0355265	0.054818	0.0558428	0.0315775	0.0305065	0.0359933	0.0298308
Garo	0.242989	0.200807	0.232203	0.165581	0.167393	0.167997	0.0958998	0.0942402	0.0829539	0.0775041	0.0805907	0.0874663	0.0914542	0.0732691	0.0840136	0.0710967	0.0867648	0.100138	0.0906761	0.0886433	0.0851138	0.0864311	0.0821664	0.0704428	0.0864595	0.0852353	0.0755079	0.0823668	0.0820291	0.0595558	0.0536409	0.0557713	0.0554201	0.036009	0.0242485	0.0294962	0.0943087	0.0573487	0.0531182	0.0625164	0.068974	0.0634473	0.0575571	0.0750892	0.076006	0.0515641	0.053521	0.0628169	0.0519347
Naga	0.262057	0.218112	0.247828	0.182077	0.184335	0.183914	0.113221	0.112044	0.101214	0.0960799	0.100468	0.105677	0.111797	0.0915783	0.103631	0.0887597	0.105054	0.118412	0.109517	0.108175	0.103195	0.104677	0.099816	0.0875603	0.104231	0.10511	0.0934047	0.100491	0.100945	0.0754607	0.0682517	0.0745424	0.0724478	0.0492528	0.0325035	0.0413237	0.114561	0.0772434	0.0705389	0.0815395	0.08849	0.0830293	0.0776943	0.0934771	0.0937376	0.0714098	0.0754776	0.0925985	0.0741806
Burmese	0.218086	0.186105	0.211668	0.157622	0.159005	0.159519	0.0893406	0.0868782	0.0761283	0.0711975	0.0743608	0.0789741	0.0818489	0.0649357	0.0742972	0.0640051	0.078127	0.0901766	0.0807882	0.079555	0.0760931	0.0767015	0.073402	0.0621396	0.0769624	0.0754213	0.0661199	0.0725125	0.0724661	0.0516512	0.04522	0.048634	0.0478664	0.0289114	0.0158285	0.0223977	0.0823588	0.0500741	0.0449176	0.0562096	0.0608972	0.0585484	0.0508631	0.066547	0.0666602	0.0437808	0.0444467	0.0512411	0.0435713
Cambodians	0.231836	0.196975	0.223861	0.166531	0.168026	0.16839	0.0994817	0.0968826	0.0865908	0.0818414	0.0856284	0.0897787	0.0934983	0.0760314	0.0859844	0.074476	0.0891535	0.101082	0.0925716	0.0911431	0.0873381	0.0878196	0.0841422	0.0728263	0.0877441	0.0872424	0.0775276	0.0840455	0.0841605	0.0631645	0.0565898	0.0600223	0.0592938	0.0405038	0.0277622	0.0333867	0.0949705	0.0618775	0.0569705	0.0672981	0.0729005	0.0693536	0.06269	0.0775746	0.0781192	0.0549125	0.0567773	0.0660657	0.056136
Dai	0.247204	0.211745	0.237676	0.180585	0.182109	0.182076	0.11501	0.11294	0.102539	0.098404	0.101988	0.105856	0.110923	0.0918757	0.102872	0.0894078	0.104653	0.11712	0.108806	0.107877	0.102708	0.103879	0.0994251	0.0876656	0.103467	0.103875	0.0932342	0.0995921	0.100391	0.0775714	0.0694619	0.0755277	0.0734419	0.0513692	0.0352808	0.0430882	0.111409	0.0775699	0.071723	0.083117	0.0888422	0.0852929	0.0781351	0.0923209	0.0928729	0.0697441	0.0737236	0.0861809	0.0728292
Lahu	0.257208	0.219604	0.246017	0.1872	0.188588	0.188974	0.121024	0.119363	0.10842	0.10461	0.108375	0.11199	0.119148	0.0982319	0.110197	0.0953913	0.111246	0.123697	0.116029	0.11504	0.109691	0.11039	0.105068	0.0935293	0.109984	0.110791	0.10005	0.107266	0.108013	0.0846616	0.0767763	0.083856	0.080323	0.0586673	0.0440259	0.0509602	0.118748	0.0845016	0.0782862	0.0900404	0.0958409	0.0915522	0.0853234	0.0987627	0.0998771	0.0767838	0.0817885	0.0975666	0.0804191
Miaozu	0.24802	0.212432	0.238607	0.181329	0.183133	0.183231	0.11495	0.113231	0.103048	0.0986946	0.10224	0.10666	0.11163	0.0915387	0.103335	0.0895948	0.104706	0.117447	0.109191	0.107699	0.102797	0.103626	0.0995308	0.0873126	0.103817	0.104235	0.0930077	0.100065	0.10105	0.0764396	0.0685981	0.0749118	0.0729017	0.0492512	0.030594	0.0398247	0.111053	0.0780376	0.0710869	0.0837755	0.0894936	0.0860932	0.0791362	0.0927922	0.0935908	0.0704359	0.0746211	0.0878502	0.0734024
Naxi	0.246157	0.209621	0.23692	0.177424	0.179463	0.179304	0.110348	0.108482	0.0981081	0.0933238	0.0974446	0.101945	0.107219	0.0868685	0.0989819	0.0851314	0.100227	0.113184	0.104722	0.103177	0.0982504	0.0992825	0.0950976	0.0830924	0.0997309	0.0998801	0.0884234	0.0956923	0.0961235	0.0717029	0.0638612	0.0703675	0.0681674	0.0450999	0.0263166	0.0362913	0.106704	0.0733996	0.0663115	0.0789896	0.084509	0.0812376	0.0744045	0.0886539	0.0893404	0.0663003	0.0699641	0.0833972	0.0691561
She	0.252133	0.216434	0.242617	0.185015	0.186691	0.186763	0.119098	0.117439	0.107069	0.102801	0.107047	0.110635	0.116249	0.0961679	0.108077	0.0934964	0.109436	0.121637	0.113704	0.112195	0.107275	0.108296	0.103383	0.0916159	0.107931	0.108837	0.0977045	0.104512	0.105378	0.0809713	0.0727474	0.0800873	0.0775422	0.0539401	0.0352706	0.0447133	0.115615	0.0820803	0.0755774	0.0881183	0.0933414	0.0902197	0.0833334	0.0964559	0.097467	0.074162	0.0791763	0.0941225	0.0784022
Yizu	0.243051	0.207883	0.234074	0.176953	0.178591	0.178663	0.110108	0.108349	0.0981692	0.0934507	0.0974579	0.101732	0.106321	0.0867977	0.0982501	0.0851863	0.100114	0.113076	0.104021	0.102776	0.0977505	0.0991608	0.0950571	0.0829183	0.0992131	0.0989842	0.0881903	0.094968	0.0961731	0.0713418	0.0636245	0.0694938	0.0680534	0.0441957	0.0257622	0.0349229	0.106042	0.0727942	0.0658288	0.0788158	0.0841176	0.0813461	0.0739242	0.0883299	0.0892235	0.0658749	0.0693798	0.0817616	0.0681903
Tujia	0.243943	0.209141	0.235211	0.178122	0.179879	0.179962	0.111805	0.110472	0.100029	0.095302	0.0988906	0.10345	0.107637	0.0883785	0.100066	0.0866533	0.101557	0.114538	0.105885	0.104398	0.0996983	0.10072	0.0968342	0.0846683	0.101052	0.10074	0.0898837	0.0971235	0.0975025	0.0729209	0.0649329	0.0708569	0.0694131	0.0457385	0.0255424	0.0362296	0.107831	0.0746334	0.0679245	0.0807112	0.0861588	0.0830244	0.0757647	0.0899147	0.0907978	0.0679303	0.0714099	0.083311	0.0700759
Han	0.240958	0.209479	0.232642	0.181325	0.182544	0.182692	0.116412	0.11431	0.10416	0.100093	0.103532	0.107326	0.111619	0.0921558	0.10357	0.0907628	0.105244	0.117641	0.109162	0.108047	0.102962	0.103709	0.100289	0.0883464	0.104453	0.104179	0.0931393	0.100283	0.101291	0.0767333	0.0681922	0.0747532	0.0733084	0.0488671	0.0286853	0.0390135	0.109963	0.0782954	0.0711626	0.0848917	0.0897687	0.0875713	0.0797857	0.0932062	0.0938027	0.0701916	0.0740083	0.0856507	0.0731125
Tu	0.232426	0.197948	0.224529	0.167292	0.169057	0.169183	0.0986118	0.0963554	0.0851879	0.081073	0.0840248	0.0885271	0.0925172	0.0737119	0.0845954	0.0730638	0.0869148	0.0999681	0.0905255	0.0890421	0.0847173	0.0856203	0.0825176	0.0707056	0.0864758	0.0857161	0.0751567	0.0818168	0.0819449	0.0586762	0.0515693	0.0569366	0.0563177	0.0338491	0.0157983	0.0256929	0.0942704	0.0614345	0.0548411	0.0667267	0.072049	0.0693695	0.0624089	0.0768758	0.0775778	0.0564172	0.0580715	0.0674787	0.0573823
Xibo	0.235271	0.199969	0.227262	0.169138	0.170871	0.171063	0.0985611	0.0966179	0.0855706	0.0808446	0.0840704	0.088499	0.0933124	0.0732041	0.0850545	0.0729807	0.0864827	0.0996918	0.0903567	0.0891136	0.0845845	0.0851026	0.0825389	0.0707091	0.0864817	0.0854828	0.0749046	0.0819504	0.08219	0.0580954	0.0504306	0.0562842	0.055686	0.0321445	0.0135715	0.0248827	0.0947184	0.0618983	0.0557531	0.0675577	0.072635	0.0699276	0.0631617	0.0769727	0.0779413	0.0572242	0.0587336	0.069168	0.058381
Daur	0.242269	0.206329	0.233327	0.175118	0.176558	0.176827	0.105934	0.103932	0.0933517	0.0886782	0.0919355	0.0966071	0.101008	0.0807762	0.092857	0.0801333	0.0944856	0.107975	0.0985874	0.0975802	0.0919584	0.092572	0.0897639	0.0779808	0.0945005	0.0936483	0.0823005	0.0893539	0.0899613	0.0647568	0.0567279	0.0637874	0.0625474	0.0374721	0.016516	0.0289468	0.102346	0.0689024	0.06303	0.0750529	0.079959	0.0772618	0.07044	0.0841409	0.084911	0.0635555	0.0666574	0.0778653	0.0656447
Hezhen	0.245446	0.209509	0.236119	0.178062	0.179706	0.179906	0.109727	0.10796	0.0972533	0.0930852	0.0963864	0.100823	0.105803	0.0848839	0.0974515	0.0841912	0.098474	0.112008	0.102833	0.101446	0.095847	0.0966497	0.0940582	0.0816771	0.0982654	0.0977734	0.0863953	0.0936134	0.0939404	0.0688044	0.0602704	0.067437	0.0662202	0.0412641	0.0194889	0.0319339	0.105655	0.0721495	0.0658437	0.0784991	0.0835587	0.0809524	0.0737538	0.0876404	0.088561	0.0665	0.0694907	0.0827329	0.0688773
Oroqens	0.24515	0.209341	0.236092	0.177969	0.17978	0.179776	0.108989	0.106873	0.0962934	0.0917993	0.0949854	0.0992906	0.103686	0.083509	0.095329	0.0829589	0.0967132	0.110389	0.101602	0.100136	0.0938802	0.0946371	0.0927416	0.0801822	0.0969892	0.0965409	0.0845275	0.0921097	0.0923796	0.0668936	0.0583354	0.0660842	0.0644954	0.0392997	0.0178973	0.0305319	0.10456	0.0709568	0.0646615	0.0771964	0.0826137	0.0795251	0.0725238	0.0864451	0.0874347	0.0658509	0.0686381	0.0811695	0.0675838
Mongola	0.234053	0.199561	0.225847	0.168884	0.170401	0.170641	0.0984505	0.096321	0.0854547	0.0808696	0.0838002	0.0885967	0.0926632	0.0731319	0.0840332	0.07285	0.0863694	0.0994802	0.0900967	0.0888267	0.0839145	0.0844658	0.0821017	0.0702594	0.0862445	0.0852178	0.0740656	0.0811654	0.0819182	0.0572842	0.049665	0.0559363	0.0552543	0.031676	0.0117293	0.023198	0.0938863	0.0610929	0.0551325	0.0672602	0.0724082	0.0696714	0.0627748	0.0767238	0.0774395	0.0569944	0.0580601	0.0680334	0.0577316
Japanese	0.24555	0.210788	0.23647	0.179812	0.181369	0.18156	0.113177	0.111519	0.101234	0.0970608	0.10053	0.10476	0.109492	0.0891263	0.101316	0.0879682	0.102708	0.115383	0.106947	0.105823	0.100687	0.101706	0.0977393	0.0853821	0.102048	0.102154	0.0905681	0.0981604	0.0988061	0.0740884	0.0653751	0.0724923	0.0707647	0.0461085	0.0253934	0.0369433	0.109128	0.0760136	0.0692814	0.0821958	0.0876884	0.0848592	0.077048	0.0909983	0.0920341	0.0686855	0.0728424	0.0849754	0.0715225
PNG	0.281887	0.249868	0.270744	0.221879	0.222527	0.22337	0.166423	0.16497	0.155607	0.152911	0.158817	0.159779	0.167504	0.150703	0.160314	0.141952	0.158747	0.170182	0.164349	0.164294	0.158787	0.159838	0.150834	0.143921	0.156195	0.16213	0.153074	0.15758	0.158594	0.143326	0.138167	0.143131	0.137679	0.128371	0.132751	0.125769	0.16647	0.134719	0.132945	0.13916	0.144979	0.141608	0.13541	0.143065	0.145276	0.120449	0.132411	0.149823	0.13159
[truncated: 42 more columns]
